# Supplementary material for: Characterization of Different Types of Epiretinal Proliferations by Synchrotron Radiation-Based Fourier Transform Infrared Micro-Spectroscopy
Source: Int J Mol Sci. 2023 Mar 2;24(5):4834. doi: 10.3390/ijms24054834 (PMC10003457; doi:10.3390/ijms24054834)
Supplement: Supplementary file 1 [file ijms-24-04834-s001.zip]

Archive with 1 entries (1 files):
- ijms-2196889-supplementary.pdf
